# Supplementary material for: High-Resolution Infection Kinetics of Entomopathogenic Nematodes Entering Drosophila melanogaster
Source: Insects. 2020 Jan 18;11(1):60. doi: 10.3390/insects11010060 (PMC7023307; doi:10.3390/insects11010060)
Supplement: Supplementary file 1 [file insects-11-00060-s001.zip]

Archive with 17 entries (14 files):
- Insects-2-sup/
- Insects-2-sup/.DS_Store
- __MACOSX/
- __MACOSX/Insects-2-sup/
- __MACOSX/Insects-2-sup/._.DS_Store
- Insects-2-sup/Supplementary figure 1.png
- __MACOSX/Insects-2-sup/._Supplementary figure 1.png
- Insects-2-sup/Supplementary figure 2.png
- __MACOSX/Insects-2-sup/._Supplementary figure 2.png
- Insects-2-sup/Supplementary movie legends.docx
- __MACOSX/Insects-2-sup/._Supplementary movie legends.docx
- Insects-2-sup/Supplementary Video 1.m4v
- __MACOSX/Insects-2-sup/._Supplementary Video 1.m4v
- Insects-2-sup/Supplementary Video 2.m4v
- __MACOSX/Insects-2-sup/._Supplementary Video 2.m4v
- Insects-2-sup/Supplementary Video 3.m4v
- __MACOSX/Insects-2-sup/._Supplementary Video 3.m4v
